# Supplementary material for: Overcoming Irinotecan Resistance by Targeting Its Downstream Signaling Pathways in Colon Cancer
Source: Cancers (Basel). 2024 Oct 15;16(20):3491. doi: 10.3390/cancers16203491 (PMC11505920; doi:10.3390/cancers16203491)
Supplement: Supplementary file 1 [file cancers-16-03491-s001.zip]

Archive with 1 entries (1 files):
- cancers-3235107-supplementary.pdf
